# Supplementary material for: Fusarium sacchari CFEM Proteins Suppress Host Immunity and Differentially Contribute to Virulence
Source: Int J Mol Sci. 2024 Nov 28;25(23):12805. doi: 10.3390/ijms252312805 (PMC11641619; doi:10.3390/ijms252312805)
Supplement: Supplementary file 1 [file ijms-25-12805-s001.zip]

Archive with 1 entries (1 files):
- ijms-3309315-supplementary.xlsx
