# Supplementary material for: Fusarium sacchari CFEM Proteins Suppress Host Immunity and Differentially Contribute to Virulence
Source: Int J Mol Sci. 2024 Nov 28;25(23):12805. doi: 10.3390/ijms252312805 (PMC11641619; doi:10.3390/ijms252312805)
Supplement: Supplementary file 1 [file ijms-25-12805-s001.zip › ijms-3309315-supplementary.xlsx]

## Sheet: Table S1
	Primer name	Primer sequence (5' to 3')
BiFC and Co-IP	qBV3-PsAvh413-F	AAAAAAGCAGGCTCAGGGGATATCATGACTTCGACGACTGTG
	qBV3-PsAvh413-R	GAAAGCTGGGTGCAGGGCGATATCTATAAATAGTACTACT
	qBV3-PsAvh413-3*FLAG-F	AAAAAAGCAGGCTCAGGGGATATCATGACTTCGACGACTGTG
	qBV3-PsAvh413-3*FLAG-R	GTCTTTGTAGTCCTCGACGATATCTATAAATAGTACTACT
	qBV3-PsAvh413-M1-F	AAAAAAGCAGGCTCAGGGGATATCATGACTTCGACGACTGTG
	qBV3-PsAvh413-M1-R	GAAAGCTGGGTGCAGGGCGATATCCCTACTAACGCTACTA
	qBV3-PsAvh413-M2-F	AAAAAAGCAGGCTCAGGGGATATCATGCATATTATGACTACTACTACTATTACTACTAC
	qBV3-PsAvh413-M2-R	GAAAGCTGGGTGCAGGGCGATATCAAATAGTACTACTAATGGCCCCAATCCC
	qBV3-GmTPS6-F	AAAAAAGCAGGCTCAGGGGATATCATGGTATCAAAATCCTATT
	qBV3-GmTPS6-R	GAAAGCTGGGTGCAGGGCGATATCTTTGTCTATCTGTTCTG
	qBV3-GmTPS6-10*MYC-F	AAAAAAGCAGGCTCAGGGGATATCATGGTATCAAAATCCTATT
	qBV3-GmTPS6-10*MYC-R	ACCGTTAATTAACCCGCTGATATCTTTGTCTATCTGTTCTG
	qBV3-GmSnRK1a-F	AAAAAAGCAGGCTCAGGGGATATCATGGACAGATCAACTGGC
	qBV3-GmSnRK1a-R	GAAAGCTGGGTGCAGGGCGATATCGAGAACACGTAGCTGTGA
	qBV3-GmSnRK1b-F	AAAAAAGCAGGCTCAGGGGATATCATGGATGGACCAGCTGGCCG
	qBV3-GmSnRK1b-R	GAAAGCTGGGTGCAGGGCGATATCGAGGACACGAAGCTGTGC
	qBV3-GmSnRK1a-3*FLAG-F	AAAAAAGCAGGCTCAGGGGATATCATGGACAGATCAACTGGC
	qBV3-GmSnRK1a-3*FLAG-R	GTCTTTGTAGTCCTCGACGATATCGAGAACACGTAGCTGTGA
	qBV3-GmSnRK1b-3*FLAG-F	AAAAAAGCAGGCTCAGGGGATATCATGGATGGACCAGCTGGCCG
	qBV3-GmSnRK1b-3*FLAG-R	GTCTTTGTAGTCCTCGACGATATCGAGGACACGAAGCTGTGC
	qBV3-GmSnRK1a-M1-F	AAAAAAGCAGGCTCAGGGGATATCATGGACAGATCAACTGGC
	qBV3-GmSnRK1a-M1-R	GAAAGCTGGGTGCAGGGCGATATCGAACCATGGGTGTTGGCGTATCT
	qBV3-GmSnRK1b-M1-F	AAAAAAGCAGGCTCAGGGGATATCATGGATGGACCAGCTGGCCG
	qBV3-GmSnRK1b-M1-R	GAAAGCTGGGTGCAGGGCGATATCGAACCATGGGTGTTGACGGATC
	pJYP-GmSnRK1a-HA-F	ATGGGTCGCGGATCCGAATTCATGGACAGATCAACTGGC
	pJYP-GmSnRK1a-HA-R	TGGTGGTGGTGCTCGAGTGAGAACACGTAGCTGTGA
Y2H	BD-PsAvh413-F	CATATGGCCATGGAGGCCGAATTCATGACTTCGACGACTGTG
	BD-PsAvh413-R	CGGCCGCTGCAGGTCGACGGATCCCTATATAAATAGTACTACT
	BD-PsAvh413-M1-F	CATATGGCCATGGAGGCCGAATTCATGACTTCGACGACTGTG
	BD-PsAvh413-M1-R	CGGCCGCTGCAGGTCGACGGATCCCCTACTAACGCTACTA
	BD-PsAvh413-M2-F	CATATGGCCATGGAGGCCGAATTCATGCATATTATGACTACTACTACTATTACTACTAC
	BD-PsAvh413-M2-R	CGGCCGCTGCAGGTCGACGGATCCAAATAGTACTACTAATGGCCCCAATCCC
	AD-GmTPS6-F	ATGGCCATGGAGGCCAGTGAATTCATGGTATCAAAATCCTATT
	AD-GmTPS6-R	CTGCAGCTCGAGCTCGATGGATCCCTATTTGTCTATCTGTTCTG
	AD-Glyma.02G086200-F	ATGGCCATGGAGGCCAGTGAATTCATGGTGTCAAAATCCTATTCAA
	AD-Glyma.02G086200-R	CTGCAGCTCGAGCTCGATGGATCCTTACTGGTTCATTTGCAAGCACACT
	AD-GmGmTPS6-N-F	ATGGCCATGGAGGCCAGTGAATTCATGGTATCAAAATCCTATT
	AD-GmGmTPS6-N-R	CTGCAGCTCGAGCTCGATGGATCCCAAGAAGCTTCGAGCCCA
	AD-GmGmTPS6-C-F	ATGGCCATGGAGGCCAGTGAATTCCAAGATTTGGAAAGG
	AD-GmGmTPS6-C-R	CTGCAGCTCGAGCTCGATGGATCCCTATTTGTCTATCTGTTCTG
	BD-GmSNRK1a-F	CATATGGCCATGGAGGCCGAATTCATGGACAGATCAACTGGC
	BD-GmSNRK1a-R	CGGCCGCTGCAGGTCGACGGATCCCTAGAGAACACGTAGCTGTGA
	BD-GmSNRK1b-F	CATATGGCCATGGAGGCCGAATTCATGGATGGACCAGCTGGCCG
	BD-GmSNRK1b-R	CGGCCGCTGCAGGTCGACGGATCCCTAGAGGACACGAAGCTGTGC
	BD-GmSnRK1a-M1-F	CATATGGCCATGGAGGCCGAATTCATGGACAGATCAACTGGC
	BD-GmSnRK1a-M1-R	CGGCCGCTGCAGGTCGACGGATCCGAACCATGGGTGTTGGCGTATCT
	BD-GmSnRK1a-M2-F	CATATGGCCATGGAGGCCGAATTCATGCAAGTTCATCTACCGCGTT
	BD-GmSnRK1a-M2-R	CGGCCGCTGCAGGTCGACGGATCCTTAGTTGTCCAATAACAAATAGTATGT
	BD-GmSnRK1a-M3-F	CATATGGCCATGGAGGCCGAATTCATGCGGTTTCGTGTTTCTAGTGG
	BD-GmSnRK1a-M3-R	CGGCCGCTGCAGGTCGACGGATCCTTACTCAACAGGGAACTGTTGCCGC
	BD-GmSnRK1a-M4-F	CATATGGCCATGGAGGCCGAATTCATGAGAAAATGGGCCCTTGGGC
	BD-GmSnRK1a-M4-R	CGGCCGCTGCAGGTCGACGGATCCCTAGAGAACACGTAGCTGTGA
	BD-GmSnRK1b-M1-F	CATATGGCCATGGAGGCCGAATTCATGGATGGACCAGCTGGCCG
	BD-GmSnRK1b-M1-R	CGGCCGCTGCAGGTCGACGGATCCGAACCATGGGTGTTGACGGATC
	BD-GmSnRK1b-M2-F	CATATGGCCATGGAGGCCGAATTCATGCAAGCTCGACTTCCACGTTAT
	BD-GmSnRK1b-M2-R	CGGCCGCTGCAGGTCGACGGATCCTTAGTTGTCCAATAACAAATAGT
	BD-GmSnRK1b-M3-F	CATATGGCCATGGAGGCCGAATTCATGCGATTTCGTGTTTCCAGTGG
	BD-GmSnRK1b-M3-R	CGGCCGCTGCAGGTCGACGGATCCTTATTCAACAGGGAACTGTTGC
	BD-GmSnRK1b-M4-F	CATATGGCCATGGAGGCCGAATTCATGAGGAAATGGGCCCTTGGGCT
	BD-GmSnRK1b-M4-R	CGGCCGCTGCAGGTCGACGGATCCCTAGAGGACACGAAGCTGTGC
Pull down	pEGX-4T-2-PsAvh413-F	CTGGTTCCGCGTGGATCCATGACTTCGACGACTGTG
	pEGX-4T-2-PsAvh413-R	ACGATGCGGCCGCTCGAGTCGACCTATATAAATAGTACTACT
	pMal-c2x-GmTPS6-10*MYC-F	AACCTGTATTTTCAGGGAGAATTCATGGTATCAAAATCCTATT
	pMal-c2x-GmTPS6-10*MYC-R	GTGCCAAGCTTGCCTGCAGGTCGACCTAAGCACCGTT
	pMal-c2x-GmSnRK1a-3*FLAG-F	AACCTGTATTTTCAGGGAGAATTCATGGACAGATCAACTGGC
	pMal-c2x-GmSnRK1a-3*FLAG-R	GTGCCAAGCTTGCCTGCAGGTCGACTCAGGTACCGGG
	pMal-c2x-GmSnRK1b-3*FLAG-F	AACCTGTATTTTCAGGGAGAATTCATGGATGGACCAGCTGGCCG
	pMal-c2x-GmSnRK1b-3*FLAG-R	GTGCCAAGCTTGCCTGCAGGTCGACTCAGGTACCGGG
Overexpression and Crispr/Cas9	pFGC-PsAvh413-3*FLAG-F	TTACAATTACCATGGGGCGCGCCACTTCGACGACTGTGGAC
	pFGC-PsAvh413-3*FLAG-R	CTCTCTAGACTCACCTAGGATCCTCAGGTACCGGGCCCCCC
	pFGC-GmTPS6-3*FLAG-F	TTACAATTACCATGGGGCGCGCCATGGTATCAAAATCCTATT
	pFGC-GmTPS6-3*FLAG-R	CTCTCTAGACTCACCTAGGATCCTCAGGTACCGGGCCCCCC
	pFGC-GmSnRK1a-3*FLAG-F	TTACAATTACCATGGGGCGCGCCATGGACAGATCAACTGGC
	pFGC-GmSnRK1a-3*FLAG-R	CTCTCTAGACTCACCTAGGATCCTCAGGTACCGGGCCCCCC
	pFGC-GmSnRK1b-3*FLAG-F	TTACAATTACCATGGGGCGCGCCATGGATGGACCAGCTGGCCG
	pFGC-GmSnRK1b-3*FLAG-R	CTCTCTAGACTCACCTAGGATCCTCAGGTACCGGGCCCCCC
	pGES201-GmTPS6-F	GGATTGTGATGTTGATGATGACCCAG
	pGES201-GmTPS6-R	AAACCTGGGTCATCATCAACATCACA
	pGES201-GmSnRK1a-F	GGATTGTTATGGAGTATGTGAAATC
	pGES201-GmSnRK1a-R	AAACGATTTCACATACTCCATAACA
	pGES201-GmSnRK1b-F	GGATTGTTACATAGTAGAGAAGGGT
	pGES201-GmSnRK1b-R	AAACACCCTTCTCTACTATGTAACA
	pBSKII-PsAvh413-F1	AGCTTGATATCGAATTCTGCAAACTACAGAAGAACAT
	pBSKII-PsAvh413-R1	CTTGCTCACCATGGTGTCTTCGAGTCTGCTTG
	pBSKII-PsAvh413-F2	CAAGCAGACTCGAAGACACCATGGTGAGCAAG
	pBSKII-PsAvh413-R2	GTTTCGTTTGGCTACTACTTGTACAGC
	pBSKII-PsAvh413-F3	CGAGCTGTACAAGTAGTAGCCAAACGAAACAT
	pBSKII-PsAvh413-R3	AGAACTAGTGGATCCCAAGCACAAGTAAGTTTTc
	pYF515-PsAvh413-F	CTAGCGCTTTCCTGATGAGTCCGTGAGGACGAAACGAGTAAGCTCGTCGAAAGCTGGCGATGAAAATG
	pYF515-PsAvh413-R	AAACCATTTTCATCGCCAGCTTTCGACGAGCTTACTCGTTTCGTCCTCACGGACTCATCAGGAAAGCG
qRT-PCR	GmPR1-qRT-F	GCTGCGTATGCTCAAGAC
	GmPR1-qRT-R	CACCACCAGAGTGGACAA
	GmPAL1-qRT-F	GCCTAAACAGGACCGTTAT
	GmPAL1-qRT-R	CCTTGGAAGTTACCACCAT
	GmPAL2-qRT-F	AGGAGTAAAGGCGAGCAG
	GmPAL2-qRT-R	CAGAGCACCACCCTGTTT
	GmSOD-qRT-F	CCATTGATGTTTGGGAGC
	GmSOD-qRT-R	CACTGCTTGTCCGTTTCT
	GmCAT1-qRT-F	GCTGGGAAAGCAGTGTATG
	GmCAT1-qRT-R	ATGGAGGTCTTGAGTGGC
	GmCAT2-qRT-F	GTCGCTTGGTCCTGAATA
	GmCAT2-qRT-R	AAGTCTGTGCCTTTGTGA
	GmAPX1-qRT-F	ACCGTATGGGTTTGAATG
	GmAPX1-qRT-R	GCACTGTCCAGGATTGTC
	GmNOX1-qRT-F	ATTGGAGGAGACTTTGGG
	GmNOX1-qRT-R	TCAGCCGCACCTTTAGCC
	GmEF-qRT-F	TGCAAAGGAGGCTGCTAACT
	GmEF-qRT-R	CAGCATCACCGTTCTTCAAA
	pSAvh413-qRT-F	CTGAAGACGGCGAAGAG
	pSAvh413-qRT-R	CCAAACCCTGACATAGTG
	GmTPS6-qRT-F	AAAGGTAGTGCTGGTCC
	GmTPS6-qRT-R	TCGTTTATCCGTTTCAC
	GmSnRK1a-qRT-F	GGCCCTTGGGCTTCAGTCTC
	GmSnRK1a-qRT-R	TGATGACCAGCAGTGCCAGC
	GmSnRK1b-qRT-F	GGAAATGGGCCCTTGGGCTT
	GmSnRK1b-qRT-R	GGAATGCCAGCAACCCACCT
	qRT-NbTPS6-F	ATCCATCGTCATCTTCAG
	qRT-NbTPS6-R	ATAACCATCCTTTACTGC
	qRT-NbSnRK1a-F	GTTCAGGGTCCACAAT
	qRT-NbSnRK1a-R	TCGTTAGCTCCTTATT
	qRT-NbSnRK1b-F	CGGGTCCTTTAAAGTTG
	qRT-NbSnRK1b-R	CAACAATAGAACACTAAAGTAAGCACGA
	GmCYP2-F	CGGGACCAGTGTGCTTCTTCA
	GmCYP2-R	CCCCTCCACTACAAAGGCTCG
	PpUBC_F	CCACTTAGAGCACGCTAGGA
	PpUBC_R	TACCGACTGTCCTTCGTTCA
	PsActin-F	ACTGCACCTTCCAGACCATC
	PsActin-R	CCACCACCTTGATCTTCATG
	NbEF-F	TGGTGTCCTCAAGCCTGGTA
	NbEF-R	ACGCTTGAGATCCTTAACCGC
VIGS	NbTPS6-VIGS1-F	TGAGTAAGGTTACCGAATTCAGAATTCAAAGTCTCAATAA
	NbTPS6-VIGS1-R	GACATGCCCGGGCCTCGAGTGGAATAAGATCTTGACAC
	NbTPS6-VIGS2-F	TGAGTAAGGTTACCGAATTCACAAATACTCCTTGAGA
	NbTPS6-VIGS2-R	GACATGCCCGGGCCTCGAGCCCACACAAAGTCATCTT
	NbTPS6-VIGS3-F	TGAGTAAGGTTACCGAATTCATGTTAGGTATTTCTTATGAG
	NbTPS6-VIGS3-R	GACATGCCCGGGCCTCGAGTTGTTCCATTGCTAATAACT
	NbTPS6-VIGS4-F	TGAGTAAGGTTACCGAATTCTGATCATGAGCTCGATGTC
	NbTPS6-VIGS4-R	GACATGCCCGGGCCTCGAGCTATAGAGGTAAGATTTGTT
	NbSnkR1a-VIGS1-F	CGACGACAAGACCCTAGCAGCAGTGTGGACTCA
	NbSnkR1a-VIGS1-R	GAGGAGAAGAGCCCTCATAAAGCCGTATAATA
	NbSnkR1a-VIGS2-F	CGACGACAAGACCCTGATATATATGTTGTGAT
	NbSnkR1a-VIGS2-R	GAGGAGAAGAGCCCTCATACAATTTTCCTGA
	NbSnkR1a-VIGS3-F	CGACGACAAGACCCTCATTGTTGAGAAGGGCAGAT
	NbSnkR1a-VIGS3-R	GAGGAGAAGAGCCCTTCGTCAAATGGAAGGGTG
	NbSnkR1b-VIGS1-F	CGACGACAAGACCCTATATGTTGTGATGGAGTATG
	NbSnkR1b-VIGS1-R	GAGGAGAAGAGCCCTAACACCACAGCTCCATACA
	NbSnkR1b-VIGS2-F	CGACGACAAGACCCTAAAGATTGATGAAGATATTC
	NbSnkR1b-VIGS2-R	GAGGAGAAGAGCCCTCCTCGCACCAACTTGTTGA
	NbSnkR1b-VIGS3-F	CGACGACAAGACCCTCGTGAGATAATGACAGAGG
	NbSnkR1b-VIGS3-R	GAGGAGAAGAGCCCTCCTGTACTCTTTGAAGGTC

## Sheet: Table S
Table S1 Primers used in this study.
	Primer name	Primer sequence (5' to 3')
Transient expression in N. benthamiana	Fs08184-PVX-F	GCACCAGCTAGCATCGATATGAAGCTGTCGGTGTTCACAT
	Fs08184-PVX-R	GTATGGGTACGCGGCCGCAAGGGCAAACAGCATAGCCAT
	Fs08184D46N-F	AGCTCaatGTCAAGTGCA
	Fs08184D46N-R	TGCACTTGACATTGAGCT
	Fs08184F56L-F	GCAACAAGGACctaCTCT
	Fs08184F56L-R	AGAGTAGGTCCTTGTTGC
	Fs08184D46NF56L-F	GCTCaatGTCAAGTGCATCTGCAGCAACAAGGACctaCTCTC
	Fs08184D46NF56L-R	GAGAGTAGGTCCTTGTTGCTGCAGATGCACTTGACATTGAGC
	Fs10706-PVX-F	GCACCAGCTAGCATCGATATGAAGTCCTTCTTCCTTTTC
	Fs10706-PVX-R	GTATGGGTACGCGGCCGCCATGAGAGCGAACAAGAAC
	Fs10706D55N-F	TCTGAGaatCCCGGTTGC
	Fs10706D55N-R	GCAACCGGGATTCTCAGA
	Fs10706F65L-F	CCGGGGctaGCTGAATCC
	Fs10706F65L-R	GGATTCAGCTAGCCCCGG
	Fs10706D55NF65L-F	TGAGaatCCCGGTTGCGTCTGCAAAGCTCCGGGGcatGCTGA
	Fs10706D55NF65L-R	TCAGCATGCCCCGGAGCTTTGCAGACGCAACCGGGATTCTCA
	Fs13617-PVX-F	GCACCAGCTAGCATCGATATGAAGTCTTCTTTCCTCACC
	Fs13617-PVX-R	GTATGGGTACGCGGCCGCGAGGAGGAGCATGGCAAT
	Fs13617D49N-F	TCCGGCaatATTGGCTGC
	Fs13617D49N-R	GCAGCCAATATTGCCGGA
	Fs13617F59L-F	CAGAACctaATCTACGGT
	Fs13617F59L-R	ACCGTAGATTAGGTTCTG
	Fs13617D49NF59L-F	CGGCaatATTGGCTGCCTGTGCACCAACCAGAACctaATCTA
	Fs13617D49NF59L-R	TAGATTAGGTTCTGGTTGGTGCACAGGCAGCCAATATTGCCG
Fungal transformation	08184-up-F	TCGACGGTATCGATAAGCTTcaaggtctaacgtgttactc
	08184-up-R	gatggatactcggacaggaaagatgatgagg
	HB08184-F	cctgtccgagtatccatcATGAAGCTGTCGGTGTTCAC
	HB08184-R	gccacggccattgtcccTTAAAGGGCAAACAGCATAGC
	08184-down-F	gggacaatggccgtggcatataattcg
	08184-down-R	AGGGTTAATTGCGCGGATCCaagcagggcggagaaagg
	10706-up-F	TCGACGGTATCGATAAGCTTcatctatgggtctcctttgt
	10706-up-R	tttggaactggttgtaagtttgtatcgatgaag
	HB10706-F	cttacaaccagttccaaaATGAAGTCCTTCTTCCTTTTCAC
	HB10706-R	gaatgaatgttgtttttttTTACATGAGAGCGAACAAGAAC
	10706-down-F	aaaaaaacaacattcattcaccaagaaacgatgctttgcca
	10706-down-R	AGGGTTAATTGCGCGGATCCcacagcctacatctcata
	13617-up-F	TCGACGGTATCGATAAGCTTtgctgaggtctgtgtct
	13617-up-R	cttgatggtttttcttgatcgaggatctgt
	HB13617-F	gatcaagaaaaaccatcaagATGAAGTCTTCTTTCCTCACCA
	HB13617-R	aattttcgtccatcctgatTTAGAGGAGGAGCATGGCAA
	13617-down-F	atcaggatggacgaaaatttgatgtttgatgcttttacgttgc
	13617-down-R	AGGGTTAATTGCGCGGATCCgactggcgttacaatgg
	G418-F	GTTGTCACTGAAGCGGGAAGG
	G418-R	CGATACCGTAAAGCACGAGGAA
Gene expression analysis	Q-NbH1N1-F	ATCCTCGGAGTGATTGCATTAG
	Q-NbH1N1-R	TGTTGTTTGTGGTGGACAAATC
	Q-NbHSR203-F	GGCAGTGGAGGAGCTTAAAT
	Q-NbHSR203-R	GCTATGTCCCACTCCATTGTTA
	Q-NbPR1-F	CCGCCTTCCCTCAACTCAAC
	Q-NbPR1-R	GCACAACCAAGACGTACTGAG
	Q-NbPR2-F	AGGTGTTTGCTATGGAATGC
	Q-NbPR2-R	TCTGTACCCACCATCTTGC
	Q-NbPR4-F	GGCCAAGATTCCTGTGGTAGAT
	Q-NbPR4-R	CACTGTTGTTTGAGTTCCTGTTCCT
	Q-NbLOX-F	AAAACCTATGCCTCAAGAAC
	Q-NbLOX-R	ACTGCTGCATAGGCTTTGG
	Q-NbEFα-F	GGTTAAGATGATGCCGACCAAG
	Q-NbEFα-R	CGCCAGTTGGGTCCTTCTTG
	Q-NbDTX43-F	CTGATGATCCTGACCTTG
	Q-NbDTX43-R	GCCTTGAATTCTGCTACC
	Q-NbYSL1-F	CTCTCTTTGTGCTTGCTGC
	Q-NbYSL1-R	GGGTTAGATGTCCCGTCTT
	Q-NbNRAMP2-F	GGCTGCTGTTTGCTTTTC
	Q-NbNRAMP2-R	GCTATATCCTTTCGTGCG
				.
